# Supplementary material for: 6-Meth­oxy-2-[(E)-phenyl­imino­meth­yl]phenol
Source: Acta Crystallogr Sect E Struct Rep Online. 2011 Mar 15;67(Pt 4):o889. doi: 10.1107/S1600536811009135 (PMC3099786; doi:10.1107/S1600536811009135)
Supplement: Supplementary file 1 [file e-67-0o889-sup1.cif]

##############################################################################
###                                                                        ###
###        Electronic paper (Acta Crystallographica Section E)             ###
###                                                                        ###
##############################################################################
#                                                                            #
# This CIF contains the data in a paper accepted for publication in Acta     #
# Crystallographica Section E. It conforms to the requirements of Notes      #
# for Authors for Section E, and has been peer reviewed under the auspices   #
# of the IUCr Commission on Journals.                                        #
#                                                                            #
# Full details of the Crystallographic Information File format               #
# are given in the paper "The Crystallographic Information File (CIF):       #
# a New Standard Archive File for Crystallography" by S. R. Hall, F. H.      #
# Allen and I. D. Brown [Acta Cryst. (1991), A47, 655-685].                  #
#                                                                            #
# The current version of the core CIF dictionary is obtainable from          #
# ftp://ftp.iucr.org/pub/cif_core.dic. The current version number is 2.4.    #
#                                                                            #
# Software is freely available for graphical display of the structure(s) in  #
# this CIF.  For information consult the CIF home page http://www.iucr.org/  #
# cif/home.html                                                              #
#                                                                            #
# This file may be used for bona fide research purposes within the           #
# scientific community so long as proper attribution is given to the journal # 
# article from which it was obtained.                                        #
#                                                                            #
##############################################################################
                                             
data_I
_audit_creation_method     SHELXL-97
_chemical_name_systematic
;
6-Methoxy-2-[(<i>E</i>)-phenyliminomethyl]phenol
;
_chemical_name_common     ?
_chemical_formula_moiety     'C14 H13 N O2'
_chemical_formula_sum     'C14 H13 N O2'
_chemical_formula_iupac     'C14 H13 N O2'
_chemical_formula_weight     227.25
_chemical_melting_point     ?
_symmetry_cell_setting     orthorhombic
_symmetry_space_group_name_H-M     'P 21 21 21'
_symmetry_space_group_name_Hall     'P 2ac 2ab'
loop_
    _symmetry_equiv_pos_as_xyz
    'x, y, z'
    '-x+1/2, -y, z+1/2'
    '-x, y+1/2, -z+1/2'
    'x+1/2, -y+1/2, -z'
_cell_length_a     6.0882(4)
_cell_length_b     9.1862(5)
_cell_length_c     21.0800(12)
_cell_angle_alpha     90.00
_cell_angle_beta     90.00
_cell_angle_gamma     90.00
_cell_volume     1178.95(12)
_cell_formula_units_Z     4
_cell_measurement_reflns_used     5745
_cell_measurement_theta_min     2.42
_cell_measurement_theta_max     24.98
_cell_measurement_temperature     296(2)
_exptl_crystal_description     block
_exptl_crystal_colour     orange
_exptl_crystal_size_max     0.332
_exptl_crystal_size_mid     0.217
_exptl_crystal_size_min     0.179
_exptl_crystal_density_diffrn     1.280
_exptl_crystal_density_meas     ?
_exptl_crystal_density_method     'not measured'
_exptl_crystal_F_000     480
_exptl_absorpt_coefficient_mu     0.086
_exptl_absorpt_correction_type     multi-scan
_exptl_absorpt_process_details     '(SADABS; Bruker, 2006)'
_exptl_absorpt_correction_T_min     0.978
_exptl_absorpt_correction_T_max     0.985
_exptl_special_details
;
;
_diffrn_ambient_temperature     296(2)
_diffrn_radiation_type     MoK\a
_diffrn_radiation_wavelength     0.71073
_diffrn_radiation_source     'fine-focus sealed tube'
_diffrn_radiation_monochromator     graphite
_diffrn_measurement_device_type     'Bruker APEXII area-detector'
_diffrn_measurement_method     '\f and \w'
_diffrn_detector_area_resol_mean     .
_diffrn_reflns_number     11856
_diffrn_reflns_av_R_equivalents     0.0811
_diffrn_reflns_av_sigmaI/netI     0.0426
_diffrn_reflns_theta_min     2.42
_diffrn_reflns_theta_max     24.98
_diffrn_reflns_theta_full     24.98
_diffrn_measured_fraction_theta_max     0.967
_diffrn_measured_fraction_theta_full     0.967
_diffrn_reflns_limit_h_min     -7
_diffrn_reflns_limit_h_max     7
_diffrn_reflns_limit_k_min     -10
_diffrn_reflns_limit_k_max     10
_diffrn_reflns_limit_l_min     -25
_diffrn_reflns_limit_l_max     23
_diffrn_standards_number     .
_diffrn_standards_interval_count     .
_diffrn_standards_interval_time     .
_diffrn_standards_decay_%     ?
_refine_special_details
;
 Refinement of F^2^ against ALL reflections.  The weighted R-factor wR and
 goodness of fit S are based on F^2^, conventional R-factors R are based
 on F, with F set to zero for negative F^2^. The threshold expression of
 F^2^ > 2sigma(F^2^) is used only for calculating R-factors(gt) etc. and is
 not relevant to the choice of reflections for refinement.  R-factors based
 on F^2^ are statistically about twice as large as those based on F, and R-
 factors based on ALL data will be even larger.
;
_reflns_number_total     1190
_reflns_number_gt     1007
_reflns_threshold_expression     I>2\s(I)
_refine_ls_structure_factor_coef     Fsqd
_refine_ls_matrix_type     full
_refine_ls_R_factor_all     0.0579
_refine_ls_R_factor_gt     0.0455
_refine_ls_wR_factor_gt     0.1169
_refine_ls_wR_factor_ref     0.1403
_refine_ls_goodness_of_fit_ref     1.015
_refine_ls_restrained_S_all     1.015
_refine_ls_number_reflns     1190
_refine_ls_number_parameters     154
_refine_ls_number_restraints     0
_refine_ls_hydrogen_treatment     constr
_refine_ls_weighting_scheme     calc
_refine_ls_weighting_details
         'calc w=1/[\s^2^(Fo^2^)+(0.0787P)^2^+0.4631P] where P=(Fo^2^+2Fc^2^)/3'
_atom_sites_solution_hydrogens     geom
_atom_sites_solution_primary     direct
_atom_sites_solution_secondary     difmap
_refine_ls_shift/su_max     0.000
_refine_ls_shift/su_mean     0.000
_refine_diff_density_max     0.187
_refine_diff_density_min     -0.252
_refine_ls_extinction_method     none
_refine_ls_extinction_coef     ?
_refine_ls_abs_structure_details     ?
_refine_ls_abs_structure_Flack     ?
loop_
    _atom_type_symbol
    _atom_type_description
    _atom_type_scat_dispersion_real
    _atom_type_scat_dispersion_imag
    _atom_type_scat_source
    'C' 'C' 0.0033 0.0000
                         'International Tables Vol C Tables 4.2.6.8 and 6.1.1.4'
    'H' 'H' 0.0000 0.0000
                         'International Tables Vol C Tables 4.2.6.8 and 6.1.1.4'
    'N' 'N' 0.0061 0.0000
                         'International Tables Vol C Tables 4.2.6.8 and 6.1.1.4'
    'O' 'O' 0.0106 0.0000
                         'International Tables Vol C Tables 4.2.6.8 and 6.1.1.4'
_computing_data_collection     'APEX2 (Bruker, 2006)'
_computing_cell_refinement     'SAINT (Bruker, 2006)'
_computing_data_reduction     'SAINT (Bruker, 2006)'
_computing_structure_solution     'SHELXS97 (Sheldrick, 2008)'
_computing_structure_refinement     'SHELXL97 (Sheldrick, 2008)'
_computing_molecular_graphics     'SHELXTL (Sheldrick, 2008)'
_computing_publication_material     'SHELXL97 (Sheldrick, 2008)'
loop_
    _atom_site_type_symbol
    _atom_site_label
    _atom_site_fract_x
    _atom_site_fract_y
    _atom_site_fract_z
    _atom_site_U_iso_or_equiv
    _atom_site_adp_type
    _atom_site_calc_flag
    _atom_site_refinement_flags
    _atom_site_occupancy
    _atom_site_disorder_assembly
    _atom_site_disorder_group
    N N1 0.1467(5) 0.8849(3) 0.19232(12) 0.0471(6) Uani d . 1 . .
    O O2 -0.0125(4) 1.0344(2) 0.09751(11) 0.0546(6) Uani d . 1 . .
    H H2B 0.1106 0.9995 0.1017 0.066 Uiso calc R 1 . .
    C C6 -0.1608(5) 0.9260(3) 0.09144(13) 0.0425(7) Uani d . 1 . .
    O O1 -0.3287(4) 1.0709(2) 0.01403(10) 0.0539(6) Uani d . 1 . .
    C C1 -0.1531(6) 0.7999(3) 0.12880(14) 0.0466(7) Uani d . 1 . .
    C C5 -0.3315(6) 0.9420(3) 0.04705(14) 0.0454(7) Uani d . 1 . .
    C C7 0.2914(5) 0.8685(3) 0.24514(15) 0.0456(7) Uani d . 1 . .
    C C10 0.5867(6) 0.8458(5) 0.34404(19) 0.0637(10) Uani d . 1 . .
    H H10A 0.6870 0.8378 0.3771 0.076 Uiso calc R 1 . .
    C C4 -0.4870(6) 0.8348(4) 0.03963(15) 0.0537(8) Uani d . 1 . .
    H H4A -0.5999 0.8468 0.0104 0.064 Uiso calc R 1 . .
    C C12 0.0067(6) 0.7846(4) 0.17918(15) 0.0496(8) Uani d . 1 . .
    H H12A 0.0082 0.6993 0.2029 0.060 Uiso calc R 1 . .
    C C2 -0.3120(6) 0.6922(4) 0.12031(15) 0.0551(9) Uani d . 1 . .
    H H2A -0.3069 0.6085 0.1451 0.066 Uiso calc R 1 . .
    C C8 0.2343(6) 0.7914(4) 0.30001(15) 0.0510(8) Uani d . 1 . .
    H H8A 0.0970 0.7477 0.3034 0.061 Uiso calc R 1 . .
    C C13 0.4930(7) 0.9357(4) 0.24102(17) 0.0548(8) Uani d . 1 . .
    H H13A 0.5290 0.9899 0.2052 0.066 Uiso calc R 1 . .
    C C3 -0.4755(7) 0.7075(4) 0.07616(16) 0.0581(9) Uani d . 1 . .
    H H3A -0.5783 0.6338 0.0704 0.070 Uiso calc R 1 . .
    C C14 -0.5226(7) 1.1074(5) -0.0198(2) 0.0693(11) Uani d . 1 . .
    H H14A -0.5026 1.1992 -0.0408 0.104 Uiso calc R 1 . .
    H H14B -0.6436 1.1144 0.0093 0.104 Uiso calc R 1 . .
    H H14C -0.5530 1.0333 -0.0507 0.104 Uiso calc R 1 . .
    C C9 0.3840(6) 0.7807(4) 0.34918(17) 0.0578(9) Uani d . 1 . .
    H H9A 0.3475 0.7295 0.3858 0.069 Uiso calc R 1 . .
    C C11 0.6421(6) 0.9225(4) 0.29039(19) 0.0647(10) Uani d . 1 . .
    H H11A 0.7798 0.9655 0.2872 0.078 Uiso calc R 1 . .
loop_
    _atom_site_aniso_label
    _atom_site_aniso_U_11
    _atom_site_aniso_U_22
    _atom_site_aniso_U_33
    _atom_site_aniso_U_12
    _atom_site_aniso_U_13
    _atom_site_aniso_U_23
    N1 0.0523(14) 0.0443(13) 0.0446(14) 0.0027(14) 0.0003(13) 0.0060(11)
    O2 0.0561(13) 0.0449(13) 0.0629(14) -0.0041(12) -0.0041(12) 0.0090(10)
    C6 0.0494(16) 0.0359(15) 0.0422(15) 0.0024(16) 0.0047(14) 0.0004(12)
    O1 0.0657(14) 0.0443(12) 0.0516(12) 0.0015(13) -0.0101(12) 0.0121(10)
    C1 0.0581(18) 0.0405(16) 0.0413(15) 0.0056(17) 0.0016(15) 0.0024(13)
    C5 0.0549(17) 0.0401(16) 0.0413(15) 0.0055(16) 0.0021(15) 0.0010(13)
    C7 0.0501(16) 0.0387(16) 0.0479(17) 0.0054(15) 0.0012(14) 0.0004(13)
    C10 0.060(2) 0.063(2) 0.068(2) 0.007(2) -0.0147(19) -0.009(2)
    C4 0.0639(19) 0.052(2) 0.0455(17) -0.0025(18) -0.0020(17) 0.0002(14)
    C12 0.0612(19) 0.0403(15) 0.0473(17) 0.0064(18) 0.0006(16) 0.0073(13)
    C2 0.075(2) 0.0416(17) 0.0491(17) -0.008(2) -0.0019(17) 0.0076(14)
    C8 0.0520(17) 0.0504(19) 0.0507(17) 0.0016(17) 0.0033(15) 0.0051(15)
    C13 0.0557(16) 0.0503(18) 0.058(2) -0.0022(19) 0.0103(17) 0.0031(16)
    C3 0.066(2) 0.0484(18) 0.060(2) -0.0104(19) -0.0056(18) 0.0030(16)
    C14 0.069(2) 0.063(2) 0.076(2) 0.007(2) -0.014(2) 0.022(2)
    C9 0.072(2) 0.050(2) 0.0511(18) 0.007(2) -0.0057(19) 0.0037(15)
    C11 0.0486(18) 0.059(2) 0.087(3) -0.0045(19) 0.002(2) -0.009(2)
_geom_special_details
;
 All esds (except the esd in the dihedral angle between two l.s. planes)
 are estimated using the full covariance matrix.  The cell esds are taken
 into account individually in the estimation of esds in distances, angles
 and torsion angles; correlations between esds in cell parameters are only
 used when they are defined by crystal symmetry.  An approximate (isotropic)
 treatment of cell esds is used for estimating esds involving l.s. planes.
;
loop_
    _geom_bond_atom_site_label_1
    _geom_bond_atom_site_label_2
    _geom_bond_site_symmetry_2
    _geom_bond_distance
    _geom_bond_publ_flag
    N1 C12 . 1.285(4) ?
    N1 C7 . 1.428(4) ?
    O2 C6 . 1.350(4) ?
    O2 H2B . 0.8200 ?
    C6 C1 . 1.401(4) ?
    C6 C5 . 1.406(4) ?
    O1 C5 . 1.374(4) ?
    O1 C14 . 1.419(4) ?
    C1 C2 . 1.396(5) ?
    C1 C12 . 1.447(5) ?
    C5 C4 . 1.375(5) ?
    C7 C13 . 1.377(5) ?
    C7 C8 . 1.400(5) ?
    C10 C11 . 1.374(6) ?
    C10 C9 . 1.375(5) ?
    C10 H10A . 0.9300 ?
    C4 C3 . 1.402(5) ?
    C4 H4A . 0.9300 ?
    C12 H12A . 0.9300 ?
    C2 C3 . 1.370(5) ?
    C2 H2A . 0.9300 ?
    C8 C9 . 1.384(5) ?
    C8 H8A . 0.9300 ?
    C13 C11 . 1.386(5) ?
    C13 H13A . 0.9300 ?
    C3 H3A . 0.9300 ?
    C14 H14A . 0.9600 ?
    C14 H14B . 0.9600 ?
    C14 H14C . 0.9600 ?
    C9 H9A . 0.9300 ?
    C11 H11A . 0.9300 ?
loop_
    _geom_angle_atom_site_label_1
    _geom_angle_atom_site_label_2
    _geom_angle_atom_site_label_3
    _geom_angle_site_symmetry_1
    _geom_angle_site_symmetry_3
    _geom_angle
    _geom_angle_publ_flag
    C12 N1 C7 . . 120.1(3) ?
    C6 O2 H2B . . 109.5 ?
    O2 C6 C1 . . 122.3(3) ?
    O2 C6 C5 . . 118.7(3) ?
    C1 C6 C5 . . 119.0(3) ?
    C5 O1 C14 . . 116.6(3) ?
    C2 C1 C6 . . 119.4(3) ?
    C2 C1 C12 . . 119.4(3) ?
    C6 C1 C12 . . 121.0(3) ?
    O1 C5 C4 . . 124.6(3) ?
    O1 C5 C6 . . 114.7(3) ?
    C4 C5 C6 . . 120.7(3) ?
    C13 C7 C8 . . 120.0(3) ?
    C13 C7 N1 . . 117.0(3) ?
    C8 C7 N1 . . 123.0(3) ?
    C11 C10 C9 . . 120.5(4) ?
    C11 C10 H10A . . 119.7 ?
    C9 C10 H10A . . 119.7 ?
    C5 C4 C3 . . 120.0(3) ?
    C5 C4 H4A . . 120.0 ?
    C3 C4 H4A . . 120.0 ?
    N1 C12 C1 . . 122.3(3) ?
    N1 C12 H12A . . 118.8 ?
    C1 C12 H12A . . 118.8 ?
    C3 C2 C1 . . 121.2(3) ?
    C3 C2 H2A . . 119.4 ?
    C1 C2 H2A . . 119.4 ?
    C9 C8 C7 . . 119.4(3) ?
    C9 C8 H8A . . 120.3 ?
    C7 C8 H8A . . 120.3 ?
    C7 C13 C11 . . 119.8(3) ?
    C7 C13 H13A . . 120.1 ?
    C11 C13 H13A . . 120.1 ?
    C2 C3 C4 . . 119.7(3) ?
    C2 C3 H3A . . 120.1 ?
    C4 C3 H3A . . 120.1 ?
    O1 C14 H14A . . 109.5 ?
    O1 C14 H14B . . 109.5 ?
    H14A C14 H14B . . 109.5 ?
    O1 C14 H14C . . 109.5 ?
    H14A C14 H14C . . 109.5 ?
    H14B C14 H14C . . 109.5 ?
    C10 C9 C8 . . 120.1(3) ?
    C10 C9 H9A . . 120.0 ?
    C8 C9 H9A . . 120.0 ?
    C10 C11 C13 . . 120.2(3) ?
    C10 C11 H11A . . 119.9 ?
    C13 C11 H11A . . 119.9 ?
loop_
    _geom_hbond_atom_site_label_D
    _geom_hbond_atom_site_label_H
    _geom_hbond_atom_site_label_A
    _geom_hbond_site_symmetry_A
    _geom_hbond_distance_DH
    _geom_hbond_distance_HA
    _geom_hbond_distance_DA
    _geom_hbond_angle_DHA
    C9 H9A O1 3_545 0.93 2.57 3.485(4) 168
data_global
_journal_date_recd_electronic     2011-02-23
_journal_date_accepted     2011-03-10
_journal_name_full     'Acta Crystallographica, Section E'
_journal_year     2011
_journal_volume     67
_journal_issue      4
_journal_page_first     o889
_journal_page_last     o889
_journal_paper_category     QO
_journal_coeditor_code     RZ2565
_publ_contact_author_name     'Yu-Ye Yu'
_publ_contact_author_address
;
 Jinhua College of Vocation and Technology,
  Jinhua, Zhejiang 321017,
  People's Republic of China
;
_publ_contact_author_email     'jhyuyy@sina.com'
_publ_contact_author_fax     '86-579-82232004'
_publ_contact_author_phone     '86-579-83218569'
_publ_section_title
;
6-Methoxy-2-[(<i>E</i>)-phenyliminomethyl]phenol
;
loop_
    _publ_author_name
    _publ_author_address
    'Yu-Ye Yu'
;
Jinhua College of Vocation and Technology,
Jinhua, Zhejiang 321017,
People's Republic of China
;
