# Supplementary material for: 6-Meth­oxy-2-[(E)-phenyl­imino­meth­yl]phenol
Source: Acta Crystallogr Sect E Struct Rep Online. 2011 Mar 15;67(Pt 4):o889. doi: 10.1107/S1600536811009135 (PMC3099786; doi:10.1107/S1600536811009135)
Supplement: Supplementary file 2 [file e-67-0o889-Isup2.hkl]

# 
# h,k,l, Fc-squared, Fo-squared, sigma(Fo-squared) and status flag 
# 
data_I
_shelx_title '  C14 H13 N O2 (DA CIF' 
_shelx_refln_list_code          4 
_shelx_F_calc_maximum      108.06 
_exptl_crystal_F_000       480.00 
_reflns_d_resolution_high  0.8414 
 
loop_ 
 _symmetry_equiv_pos_as_xyz 
 'x, y, z' 
 '-x+1/2, -y, z+1/2' 
 '-x, y+1/2, -z+1/2' 
 'x+1/2, -y+1/2, -z' 
 
_cell_length_a     6.0882 
_cell_length_b     9.1862 
_cell_length_c    21.0800 
_cell_angle_alpha  90.000 
_cell_angle_beta   90.000 
_cell_angle_gamma  90.000 
 
_shelx_F_squared_multiplier     1.000 
 
loop_ 
 _refln_index_h 
 _refln_index_k 
 _refln_index_l 
 _refln_F_squared_calc 
 _refln_F_squared_meas 
 _refln_F_squared_sigma 
 _refln_observed_status 
   2   0   0      834.81      766.26     14.05 o 
   4   0   0       55.72       62.96      1.91 o 
   6   0   0      440.78      470.04     20.01 o 
   1   1   0     1105.33     1114.85     29.65 o 
   2   1   0      105.63       92.56      1.47 o 
   3   1   0       79.99       85.39      1.37 o 
   4   1   0       92.19       99.83      2.00 o 
   5   1   0      117.52      118.01      5.23 o 
   6   1   0       20.65       19.41      1.27 o 
   7   1   0        7.28        8.48      1.06 o 
   0   2   0      311.30      290.61      9.52 o 
   1   2   0        0.14        0.00      0.24 o 
   2   2   0        2.41        2.92      0.28 o 
   3   2   0      503.31      515.83      6.72 o 
   4   2   0       15.22       13.59      0.63 o 
   5   2   0        6.84        7.33      0.99 o 
   6   2   0       46.13       43.05      1.43 o 
   7   2   0        4.58        2.51      0.64 o 
   1   3   0     1828.38     1823.62     54.23 o 
   2   3   0      237.23      268.20      5.28 o 
   3   3   0      124.30      141.45      3.55 o 
   4   3   0       47.32       36.79      1.69 o 
   5   3   0        0.35        0.73      0.21 o 
   6   3   0       53.80       53.47      2.39 o 
   1   4   0      404.12      244.41     79.86 o 
   2   4   0      201.11      242.89      4.85 o 
   3   4   0      152.45      140.90      4.73 o 
   4   4   0       72.18       80.74      1.84 o 
   5   4   0       96.08       83.99      2.94 o 
   6   4   0        0.25        1.14      0.41 o 
   3   5   0        9.62        9.39      0.59 o 
   4   5   0        0.71        0.33      0.26 o 
   5   5   0        0.36        0.90      0.28 o 
   6   5   0        5.22        3.81      2.29 o 
   1   6   0       16.75       14.01      1.82 o 
   3   6   0       75.36       75.22      2.72 o 
   4   6   0       57.31       56.59      3.02 o 
   5   6   0       18.04       18.15      1.68 o 
   6   6   0       41.77       45.81      2.54 o 
   2   7   0        1.48        0.34      0.46 o 
   3   7   0       10.09        7.27      1.20 o 
   4   7   0        0.00        0.53      0.69 o 
   5   7   0      124.27      118.85      4.28 o 
   2   8   0        0.69        0.34      0.34 o 
   3   8   0       24.16       26.99      1.47 o 
   4   8   0        0.49        0.00      0.47 o 
   1   9   0      210.06      208.00      4.75 o 
   2   9   0        6.57        7.53      0.90 o 
   3   9   0       14.96       16.37      1.24 o 
   4   9   0        0.00        0.01      0.48 o 
   0  10   0       14.42       13.03      1.54 o 
   1  10   0        6.45        3.92      0.79 o 
   2  10   0        2.63        1.86      0.73 o 
   1   0   1      371.29      328.04     17.32 o 
   2   0   1      213.32      210.35      3.15 o 
   3   0   1       69.55       76.13      1.32 o 
   4   0   1      175.49      141.99      2.28 o 
   5   0   1        3.93        3.01      0.58 o 
   6   0   1        1.20        1.49      0.63 o 
   7   0   1        8.52        9.80      1.01 o 
   0   1   1      956.05      838.48     21.62 o 
   1   1   1      182.28      168.17     21.87 o 
   2   1   1      296.05      282.77      3.83 o 
   3   1   1      132.27      144.36      1.71 o 
   4   1   1       16.80       18.33      0.72 o 
   5   1   1       34.88       36.66      1.50 o 
   6   1   1       74.96       79.37      2.21 o 
   7   1   1        5.96        5.89      1.77 o 
   0   2   1    11677.08    10165.61    176.72 o 
   1   2   1       83.59       87.40      2.06 o 
   2   2   1      100.46      111.21      1.94 o 
   3   2   1        6.47        7.75      0.29 o 
   4   2   1      164.94      143.96      2.01 o 
   5   2   1       12.18       11.25      1.01 o 
   6   2   1       19.30       18.29      0.72 o 
   7   2   1        2.44        2.42      0.28 o 
   0   3   1      964.08      737.61     46.36 o 
   1   3   1       90.46       51.51     21.36 o 
   2   3   1      545.81      504.19     26.02 o 
   3   3   1      626.85      645.91     23.70 o 
   4   3   1      196.77      187.63      2.63 o 
   5   3   1       15.89       16.71      0.84 o 
   6   3   1        9.92       12.44      0.78 o 
   0   4   1        3.57        0.00      0.06 o 
   2   4   1       47.19       51.26      1.44 o 
   3   4   1       36.86       39.38      1.68 o 
   4   4   1       38.44       38.70      3.72 o 
   5   4   1       36.47       32.66      1.27 o 
   6   4   1       27.04       29.85      1.21 o 
   1   5   1      652.40      455.60     65.80 o 
   2   5   1      329.08      348.58      6.84 o 
   3   5   1       46.97       48.84      1.18 o 
   4   5   1       22.97       19.75      0.68 o 
   5   5   1       53.65       43.46     13.37 o 
   6   5   1       22.51       25.50      1.16 o 
   0   6   1        0.29        0.11      0.17 o 
   1   6   1       40.14       51.27      3.62 o 
   2   6   1       28.41       30.37      2.18 o 
   3   6   1        2.28        1.92      0.70 o 
   4   6   1        9.93        8.80      0.99 o 
   5   6   1       29.96       32.14      1.45 o 
   6   6   1        2.83        2.36      2.20 o 
   2   7   1       38.91       26.51      2.89 o 
   3   7   1       30.91       29.56      1.63 o 
   4   7   1       11.08       10.73      2.11 o 
   5   7   1       12.96       15.91      1.53 o 
   1   8   1       25.76       23.16      1.55 o 
   2   8   1       10.69        9.40      0.91 o 
   3   8   1        6.93        4.20      1.19 o 
   4   8   1        1.62        1.14      0.57 o 
   0   9   1       61.73       61.75      2.17 o 
   1   9   1       81.21       77.47      1.66 o 
   2   9   1       12.42       14.35      0.79 o 
   3   9   1        7.19        5.24      0.62 o 
   4   9   1        0.60        0.39      0.59 o 
   0  10   1        4.83        7.15      0.90 o 
   1  10   1       11.99       14.38      0.82 o 
   2  10   1       21.00       20.32      1.06 o 
   1   0   2     3815.43     3639.23    264.45 o 
   2   0   2      633.36      599.40     12.97 o 
   3   0   2       21.50       21.75      0.62 o 
   4   0   2        2.38        1.79      0.33 o 
   5   0   2        5.31        5.63      0.66 o 
   6   0   2       35.28       43.45      1.58 o 
   7   0   2       18.62       18.63      1.24 o 
   0   1   2     1885.95     1703.80     37.99 o 
   1   1   2     2627.33     2730.12     96.22 o 
   2   1   2      282.82      275.56      3.86 o 
   3   1   2      583.61      600.67      6.06 o 
   4   1   2       39.74       38.64      0.68 o 
   5   1   2      119.67      117.57      2.06 o 
   6   1   2       97.41       99.72      2.54 o 
   7   1   2       19.78       22.91      1.01 o 
   0   2   2     1260.61     1102.33     19.25 o 
   1   2   2     1747.33     1695.61     36.00 o 
   2   2   2      825.51      853.09     18.41 o 
   3   2   2       34.27       35.34      0.67 o 
   4   2   2       28.35       29.82      0.62 o 
   5   2   2       24.54       20.52      1.37 o 
   6   2   2        0.74        1.16      0.17 o 
   7   2   2        3.40        2.21      0.23 o 
   0   3   2     2032.71     1787.60     52.61 o 
   1   3   2      294.33      227.76     35.82 o 
   2   3   2      472.68      438.01     22.83 o 
   3   3   2      383.29      374.97      6.11 o 
   4   3   2       73.59       65.11      1.05 o 
   5   3   2        6.05        6.21      1.31 o 
   6   3   2       45.21       43.83      1.31 o 
   0   4   2        0.18        0.17      0.16 o 
   1   4   2      960.48      823.99     53.11 o 
   2   4   2      234.37      247.21      3.85 o 
   3   4   2       80.30       76.34      1.38 o 
   4   4   2       40.72       40.15      0.77 o 
   5   4   2       39.52       43.56      1.44 o 
   6   4   2       12.24       12.36      4.44 o 
   2   5   2      219.76      240.07      6.03 o 
   3   5   2       52.31       53.22      2.50 o 
   4   5   2       54.08       50.69      1.26 o 
   5   5   2       28.21       28.01      8.60 o 
   6   5   2        5.04        4.18      1.28 o 
   0   6   2        0.30        1.18      1.10 o 
   1   6   2       22.98       28.31      1.74 o 
   3   6   2       14.97       18.72      0.95 o 
   4   6   2       58.59       54.78      1.90 o 
   5   6   2       23.04       27.25      1.40 o 
   6   6   2        0.98        1.99      1.21 o 
   0   7   2        2.66        0.24      0.44 o 
   2   7   2       19.61       17.08      1.57 o 
   3   7   2        0.37        0.01      0.14 o 
   4   7   2       10.67       12.92      5.73 o 
   5   7   2       24.73       33.18      1.58 o 
   2   8   2       85.05       81.66      2.87 o 
   3   8   2        3.78        1.78      0.63 o 
   4   8   2       28.87       32.33      2.18 o 
   0   9   2       16.87       16.22      1.23 o 
   1   9   2       18.46       19.80      1.28 o 
   2   9   2       15.80       13.98      0.80 o 
   3   9   2        1.62        1.54      0.53 o 
   4   9   2       23.10       27.92      1.88 o 
   0  10   2        8.57        8.61      0.97 o 
   1  10   2       25.53       27.19      1.02 o 
   2  10   2       43.97       49.12      2.04 o 
   1   0   3      184.92      168.90     13.31 o 
   2   0   3      328.23      308.70      6.14 o 
   3   0   3      109.42      116.31      2.87 o 
   4   0   3       73.27       59.91      1.26 o 
   5   0   3       21.29       23.68      1.00 o 
   6   0   3        1.93        1.17      0.38 o 
   7   0   3        8.11        8.25      0.98 o 
   0   1   3       62.40       59.63      1.49 o 
   1   1   3     8710.20     8206.31    265.74 o 
   2   1   3      104.57      119.18      2.39 o 
   3   1   3      598.72      624.25      8.78 o 
   4   1   3        4.80        5.26      0.31 o 
   5   1   3       20.67       18.00      1.69 o 
   6   1   3       87.98       98.82      2.81 o 
   7   1   3       25.17       26.80      1.24 o 
   0   2   3     1547.70     1464.64     31.35 o 
   1   2   3     4734.64     4449.33    132.03 o 
   2   2   3      311.40      299.66      5.09 o 
   3   2   3      763.21      822.50     12.98 o 
   4   2   3      115.35      111.38      1.37 o 
   5   2   3       85.42       81.81      1.60 o 
   6   2   3        2.58        1.90      0.32 o 
   7   2   3       11.23       13.61      0.78 o 
   0   3   3      749.48      609.80     57.94 o 
   1   3   3     1672.88     1640.32     38.20 o 
   2   3   3      238.52      244.38     26.40 o 
   3   3   3       12.09       15.38      0.41 o 
   4   3   3       25.15       23.87      1.03 o 
   5   3   3       30.25       28.87      0.96 o 
   6   3   3        4.03        2.49      0.57 o 
   2   4   3      567.93      629.33     10.36 o 
   3   4   3       58.97       60.66      1.41 o 
   4   4   3       10.21        9.80      0.70 o 
   5   4   3       10.36        9.58      0.74 o 
   6   4   3        4.65        5.61      1.47 o 
   0   5   3        7.39        9.51      1.39 o 
   1   5   3       38.37       44.06      1.34 o 
   2   5   3       84.36       84.35      2.81 o 
   3   5   3       71.23       70.18      1.39 o 
   4   5   3       10.90       10.58      0.62 o 
   5   5   3        8.49        8.08      3.03 o 
   6   5   3       19.40       17.95      1.02 o 
   1   6   3      305.17      338.76     97.09 o 
   2   6   3      392.56      405.20     95.72 o 
   3   6   3       15.86       15.75      0.83 o 
   4   6   3      224.17      226.82      7.53 o 
   5   6   3        7.63        7.94      0.87 o 
   2   7   3      138.67      136.98      4.58 o 
   3   7   3       91.95       86.40      5.05 o 
   4   7   3       22.05       23.86      8.38 o 
   5   7   3        5.88        6.98      1.54 o 
   0   8   3        0.86        0.12      0.16 o 
   2   8   3      114.26      116.99      3.12 o 
   3   8   3        1.72        0.62      0.34 o 
   4   8   3       15.63       17.80      1.59 o 
   0   9   3       50.29       55.20      2.07 o 
   1   9   3       12.10       12.60      0.84 o 
   2   9   3        6.95        7.65      0.67 o 
   3   9   3        6.92        7.15      0.99 o 
   4   9   3        0.21        0.38      0.63 o 
   0  10   3       57.15       61.33      2.04 o 
   1  10   3        9.21        8.38      0.70 o 
   2  10   3       16.09       14.56      0.90 o 
   0   0   4       46.03       42.76      2.03 o 
   1   0   4     2652.69     2744.43    114.92 o 
   2   0   4       32.28       38.77      1.09 o 
   3   0   4      487.97      515.42     13.17 o 
   4   0   4      146.69      155.79      2.88 o 
   5   0   4       88.45       92.38      3.24 o 
   6   0   4        3.17        4.11      0.77 o 
   7   0   4       47.26       45.56      1.77 o 
   0   1   4     2439.47     2265.23     47.17 o 
   1   1   4     6174.39     6020.11    138.95 o 
   2   1   4      144.70      150.94      2.67 o 
   3   1   4      280.24      261.72      4.37 o 
   4   1   4       19.42       18.96      0.76 o 
   5   1   4       51.49       48.03      1.62 o 
   6   1   4       42.61       44.49      1.19 o 
   7   1   4       23.94       30.96      1.23 o 
   0   2   4     3058.09     2932.57     45.59 o 
   1   2   4     1697.14     1747.96     44.75 o 
   2   2   4      159.89      182.57      3.38 o 
   3   2   4      115.65      123.59      2.21 o 
   4   2   4      130.45      146.26      1.98 o 
   5   2   4       79.72       79.47      1.79 o 
   6   2   4       15.16       19.10      0.73 o 
   7   2   4        1.77        1.81      0.21 o 
   0   3   4      329.47      260.25     16.22 o 
   1   3   4      379.12      386.56      8.31 o 
   2   3   4      149.46      136.51      2.88 o 
   3   3   4      127.19      118.17      2.41 o 
   4   3   4       12.61       10.92      0.46 o 
   5   3   4        8.58        5.26      0.75 o 
   6   3   4       45.37       45.79      1.22 o 
   0   4   4     1564.68     1396.61     55.27 o 
   1   4   4      690.32      689.01     31.17 o 
   2   4   4       50.81       55.40      1.00 o 
   3   4   4       29.04       36.69      1.54 o 
   4   4   4       32.23       35.54      1.37 o 
   5   4   4       69.01       75.73     19.40 o 
   6   4   4       21.87       21.05      1.67 o 
   0   5   4        4.86        3.02      0.41 o 
   1   5   4        2.33        1.42      0.47 o 
   2   5   4       92.32       92.21      2.55 o 
   3   5   4       13.80       16.10      0.54 o 
   4   5   4       19.14       20.95      0.68 o 
   5   5   4       15.00       15.21      4.94 o 
   6   5   4       12.66       13.22      0.85 o 
   2   6   4        8.38        3.70      1.41 o 
   3   6   4        1.01        0.96      0.39 o 
   4   6   4       28.88       30.28      1.19 o 
   5   6   4       43.73       40.24      1.50 o 
   1   7   4      142.67      147.53     13.27 o 
   2   7   4      350.92      352.67     19.64 o 
   3   7   4       29.56       25.21      1.46 o 
   4   7   4       86.59       84.50     31.88 o 
   5   7   4        7.20        7.16      3.50 o 
   0   8   4       16.91        7.49      2.03 o 
   1   8   4       30.37       28.45      1.71 o 
   2   8   4       63.33       65.79      1.85 o 
   3   8   4        8.88       10.63      1.58 o 
   4   8   4        3.48        1.87      1.11 o 
   0   9   4      186.27      190.08      6.18 o 
   1   9   4       14.65       12.76      0.85 o 
   2   9   4       44.21       46.38      1.53 o 
   3   9   4       12.71       14.79      0.88 o 
   0  10   4       35.16       32.18      1.54 o 
   1  10   4       28.35       29.54      1.23 o 
   2  10   4       13.23       12.83      0.87 o 
   1   0   5     1295.91     1337.97     39.42 o 
   2   0   5      313.98      369.83     11.79 o 
   3   0   5        0.74        0.00      0.18 o 
   4   0   5       88.19      103.02      2.41 o 
   5   0   5      243.45      242.81      4.74 o 
   6   0   5        7.88       10.10      0.86 o 
   7   0   5       19.10       18.85      1.29 o 
   0   1   5     1990.37     2022.01     37.96 o 
   1   1   5     2832.35     2672.30    229.31 o 
   2   1   5      807.34      762.18     12.49 o 
   3   1   5      144.20      164.17      2.85 o 
   4   1   5       32.16       31.44      0.62 o 
   5   1   5      167.40      165.05      4.04 o 
   6   1   5        2.99        1.23      0.28 o 
   7   1   5        0.35        1.14      0.23 o 
   0   2   5      496.16      487.20     13.49 o 
   1   2   5     1064.97     1076.31     24.36 o 
   2   2   5      248.77      244.76      5.23 o 
   3   2   5      359.47      366.51      5.24 o 
   4   2   5      236.39      252.60      3.84 o 
   5   2   5      249.13      251.66      4.63 o 
   6   2   5       41.88       41.73      1.14 o 
   0   3   5       28.54       17.63      0.50 o 
   1   3   5       62.05       47.66      1.10 o 
   2   3   5       35.67       38.40      1.32 o 
   3   3   5       53.82       60.18      1.38 o 
   4   3   5       67.83       69.98      1.32 o 
   5   3   5       42.42       38.17      1.54 o 
   6   3   5       13.50       13.55      0.71 o 
   0   4   5     1225.41     1263.29     41.65 o 
   1   4   5     1230.20     1187.81     21.60 o 
   2   4   5      180.34      175.53      3.40 o 
   3   4   5      119.95      111.19      2.52 o 
   4   4   5       41.19       41.83      1.36 o 
   5   4   5       28.72       22.99      2.69 o 
   6   4   5       10.74        9.87      0.70 o 
   0   5   5      105.27      133.23      3.02 o 
   1   5   5      368.34      333.38     25.65 o 
   2   5   5      405.64      379.69     40.76 o 
   3   5   5       40.79       34.35      0.89 o 
   4   5   5      130.14      131.95      5.43 o 
   5   5   5        4.21        4.16      1.63 o 
   6   5   5        2.26        1.84      0.33 o 
   2   6   5       60.46       21.13     17.73 o 
   3   6   5       17.37       16.83      1.14 o 
   4   6   5       53.40       53.70      1.64 o 
   5   6   5        8.98        8.13      2.42 o 
   0   7   5        1.19        0.19      0.24 o 
   1   7   5       28.86       34.20      2.43 o 
   2   7   5      378.34      387.36     28.07 o 
   3   7   5      114.24      125.80      3.57 o 
   4   7   5       74.05       80.84     25.83 o 
   5   7   5        9.13        9.52      4.00 o 
   1   8   5       77.61       77.78     10.74 o 
   2   8   5        4.81        5.11      0.61 o 
   3   8   5       12.05       12.02      0.78 o 
   4   8   5        4.10        2.17      1.59 o 
   0   9   5      281.57      303.48      6.43 o 
   1   9   5       22.33       22.53      1.02 o 
   2   9   5       13.25       12.70      0.89 o 
   3   9   5        5.86        5.79      0.67 o 
   0  10   5       34.33       32.95      1.81 o 
   1  10   5       13.21       10.93      1.61 o 
   2  10   5       24.01       22.90      1.08 o 
   0   0   6       52.90       75.83      2.46 o 
   1   0   6      483.66      482.99     16.19 o 
   2   0   6       96.89       92.81      2.31 o 
   3   0   6       75.53       73.28      1.47 o 
   4   0   6      282.29      321.65      6.59 o 
   5   0   6      155.66      173.28      3.33 o 
   6   0   6       25.32       23.75      1.14 o 
   7   0   6        0.16        0.50      0.27 o 
   0   1   6      229.49      215.45      3.95 o 
   1   1   6      585.52      556.78     14.36 o 
   2   1   6      176.02      189.02      3.44 o 
   3   1   6       73.97       82.83      1.63 o 
   4   1   6       20.24       21.46      0.53 o 
   5   1   6        4.42        5.79      0.49 o 
   6   1   6        6.69        7.33      0.55 o 
   0   2   6     1732.57     1638.40     32.99 o 
   1   2   6      510.22      525.45     10.88 o 
   2   2   6      647.89      688.91     15.66 o 
   3   2   6       10.04       11.63      0.34 o 
   4   2   6       50.30       56.65      0.86 o 
   5   2   6      206.68      214.99      5.95 o 
   6   2   6        7.86        8.37      1.24 o 
   0   3   6      436.57      431.37      5.32 o 
   1   3   6       91.82      113.40      1.93 o 
   2   3   6      345.71      363.82      7.19 o 
   3   3   6      233.99      226.72      3.93 o 
   4   3   6        3.77        2.76      0.30 o 
   5   3   6       23.54       25.87      0.92 o 
   6   3   6        2.66        2.63      0.68 o 
   0   4   6      128.96      108.09      2.27 o 
   1   4   6      964.66      931.18     15.77 o 
   2   4   6      370.43      373.28      6.68 o 
   3   4   6       50.88       41.72      0.90 o 
   4   4   6        0.19        0.00      0.15 o 
   5   4   6       12.15       11.45      0.71 o 
   6   4   6        1.97        1.15      0.39 o 
   0   5   6       49.96       53.80      4.62 o 
   1   5   6       60.72       61.41      1.21 o 
   2   5   6      292.33      298.73      5.87 o 
   3   5   6      135.09      134.39      6.42 o 
   4   5   6        3.86        2.80      0.39 o 
   5   5   6        2.04        0.47      0.20 o 
   6   5   6        2.04        1.34      0.27 o 
   0   6   6       12.24        8.20      0.69 o 
   1   6   6       16.00       19.97      0.99 o 
   2   6   6        9.41       10.26      0.66 o 
   3   6   6       96.44       88.30      3.13 o 
   4   6   6       28.85       27.14      2.82 o 
   5   6   6        3.23        5.12      2.22 o 
   0   7   6       22.68       22.45      1.84 o 
   1   7   6       47.65       53.34      5.60 o 
   2   7   6       33.46       30.38      2.17 o 
   3   7   6       31.08       32.34      1.16 o 
   4   7   6        4.52        3.47      1.32 o 
   5   7   6        1.14        0.87      0.89 o 
   0   8   6       20.53       18.98      2.08 o 
   1   8   6        3.97        2.74      0.54 o 
   2   8   6       53.64       48.22      1.34 o 
   3   8   6        1.90        1.28      0.43 o 
   4   8   6        1.59        0.37      0.41 o 
   0   9   6       21.61       27.86      1.57 o 
   1   9   6        9.95        9.65      0.78 o 
   2   9   6        7.99        9.98      0.82 o 
   3   9   6       10.53       11.53      0.82 o 
   0  10   6       14.60       17.90      1.46 o 
   1  10   6       33.22       38.30      1.38 o 
   2  10   6        0.23        0.00      0.54 o 
   1   0   7       39.56       32.33      0.93 o 
   2   0   7      113.91      119.12      3.35 o 
   3   0   7      101.06      101.94      2.11 o 
   4   0   7      168.10      143.38      3.40 o 
   5   0   7       38.81       41.12      1.36 o 
   6   0   7        0.29        0.00      0.23 o 
   0   1   7     1025.47     1091.97     25.65 o 
   1   1   7      918.39      844.76     14.48 o 
   2   1   7     2378.77     2559.47     59.74 o 
   3   1   7       61.94       69.42      1.15 o 
   4   1   7      104.67      107.82      1.40 o 
   5   1   7       27.42       29.68      1.58 o 
   6   1   7       10.01        8.72      0.88 o 
   0   2   7     1057.51     1095.81     16.65 o 
   1   2   7      549.55      541.44      9.14 o 
   2   2   7      587.65      603.90     12.83 o 
   3   2   7       79.77       83.29      1.41 o 
   4   2   7        9.96        8.70      0.38 o 
   5   2   7       64.30       64.63      3.07 o 
   6   2   7        1.88        1.27      0.26 o 
   0   3   7      803.47      810.55     12.30 o 
   1   3   7      124.53      116.05      2.70 o 
   2   3   7      469.31      505.03      7.86 o 
   3   3   7      115.13      102.94      1.98 o 
   4   3   7       16.86       13.68      0.49 o 
   5   3   7       20.67       18.23      0.81 o 
   6   3   7       12.98       14.30      0.83 o 
   0   4   7      493.40      530.36      9.05 o 
   1   4   7       70.74       84.47      1.35 o 
   2   4   7       61.70       66.14      4.02 o 
   3   4   7       29.86       28.89      0.81 o 
   4   4   7       41.71       41.61      0.95 o 
   5   4   7       40.28       38.49      1.69 o 
   6   4   7        2.32        1.04      1.19 o 
   0   5   7        0.49        0.61      0.29 o 
   1   5   7      185.35      206.42      2.77 o 
   2   5   7      117.81      108.10      1.73 o 
   3   5   7      374.45      368.57     10.32 o 
   4   5   7       17.62       14.98      0.70 o 
   5   5   7        0.81        0.65      0.22 o 
   6   5   7       11.79       11.43      1.98 o 
   0   6   7      166.04      124.97     44.57 o 
   1   6   7      123.40      129.39      3.46 o 
   2   6   7      150.61      143.81     10.65 o 
   3   6   7      352.87      375.05     12.11 o 
   4   6   7       87.78      103.06     27.02 o 
   5   6   7        1.36        0.38      0.36 o 
   0   7   7       48.74       47.83      1.71 o 
   1   7   7        5.70        2.90      0.83 o 
   2   7   7       52.40       49.89      2.62 o 
   3   7   7       23.25       23.63      2.06 o 
   4   7   7       19.10       15.74      4.19 o 
   5   7   7        0.17        0.53      0.58 o 
   0   8   7        2.53        1.94      0.66 o 
   1   8   7       31.46       31.33      1.27 o 
   2   8   7       24.47       23.20      0.96 o 
   3   8   7      119.38      119.56      2.91 o 
   4   8   7        7.05       11.44      4.51 o 
   0   9   7        0.02        0.00      0.62 o 
   1   9   7       96.01      107.92      2.66 o 
   2   9   7       24.76       29.14      1.27 o 
   3   9   7       24.09       22.88      1.04 o 
   0  10   7       33.69       35.37      1.87 o 
   1  10   7       48.10       54.25      1.60 o 
   2  10   7       17.76       17.51      1.82 o 
   0   0   8       72.65       72.81      1.91 o 
   1   0   8      291.28      267.67      4.44 o 
   2   0   8      248.06      282.59      3.78 o 
   3   0   8       11.89       13.95      0.62 o 
   4   0   8        1.26        2.08      0.39 o 
   5   0   8       65.50       62.99      2.59 o 
   6   0   8        1.33        0.26      0.27 o 
   0   1   8      287.66      231.13      4.42 o 
   1   1   8      171.78      165.41      2.54 o 
   2   1   8     1294.39     1322.24     19.31 o 
   3   1   8        6.47        5.84      0.29 o 
   4   1   8       96.16      101.80      1.66 o 
   5   1   8        7.52       10.23      0.75 o 
   6   1   8        0.15        0.05      0.14 o 
   0   2   8      149.66      143.96      2.89 o 
   1   2   8      210.26      197.41      3.22 o 
   2   2   8      495.95      500.76      8.98 o 
   3   2   8       89.97       98.18      1.62 o 
   4   2   8      304.09      277.60      4.37 o 
   5   2   8        2.87        1.06      0.59 o 
   6   2   8        0.04        0.30      0.14 o 
   0   3   8      200.65      163.60      2.80 o 
   1   3   8      192.25      210.77      3.39 o 
   2   3   8      428.30      411.01      6.89 o 
   3   3   8      152.63      152.08      3.64 o 
   4   3   8      317.36      313.11      4.70 o 
   5   3   8        3.01        1.64      0.37 o 
   6   3   8       18.70       20.07      0.94 o 
   0   4   8       54.79       52.64      1.66 o 
   1   4   8        7.60       12.98      0.41 o 
   2   4   8       10.91       10.98      0.45 o 
   3   4   8       22.53       22.01      0.54 o 
   4   4   8      156.75      161.46      3.75 o 
   5   4   8        4.78        6.69      1.29 o 
   6   4   8       15.85       15.98      0.96 o 
   0   5   8       48.30       72.34      1.80 o 
   1   5   8      131.90      132.32      2.77 o 
   2   5   8       29.41       26.59      0.76 o 
   3   5   8      232.65      236.06      3.50 o 
   4   5   8       62.96       63.45      1.63 o 
   5   5   8       45.41       51.50     14.44 o 
   6   5   8        2.39        2.27      0.69 o 
   0   6   8        3.63        4.48      0.56 o 
   1   6   8       71.72       76.35      2.33 o 
   2   6   8      122.23      127.95      3.40 o 
   3   6   8      534.02      562.02     17.68 o 
   4   6   8       13.82       14.77      3.85 o 
   5   6   8        1.14        0.78      0.56 o 
   0   7   8       71.99       66.29     11.26 o 
   1   7   8       85.35       91.84      2.09 o 
   2   7   8       12.02       11.22      0.70 o 
   3   7   8       20.51       22.68      1.24 o 
   4   7   8       12.27       11.75      4.46 o 
   5   7   8       10.35       11.88      4.92 o 
   0   8   8       20.39       16.31      1.18 o 
   1   8   8       12.42       10.65      0.73 o 
   2   8   8       22.97       20.21      1.22 o 
   3   8   8       21.90       18.95      0.97 o 
   4   8   8       15.17       18.70      5.34 o 
   0   9   8        7.40        6.07      0.94 o 
   1   9   8       19.64       20.41      1.01 o 
   2   9   8        5.01        5.81      0.71 o 
   3   9   8        0.14        0.00      0.51 o 
   0  10   8        3.15        1.16      0.86 o 
   1  10   8       19.97       21.77      1.15 o 
   1   0   9     2340.87     2217.61     32.25 o 
   2   0   9      211.19      260.40      4.27 o 
   3   0   9      263.35      250.67      5.14 o 
   4   0   9        1.16        0.94      0.30 o 
   5   0   9      111.67      120.95      4.50 o 
   6   0   9        0.27        0.14      0.21 o 
   0   1   9       56.15       60.36      1.18 o 
   1   1   9      126.91      135.74      1.81 o 
   2   1   9      134.48      136.78      2.66 o 
   3   1   9        9.08        8.91      0.37 o 
   4   1   9      107.22      114.72      1.79 o 
   5   1   9        4.14        4.79      0.47 o 
   6   1   9       14.19       15.63      1.05 o 
   0   2   9      127.69      125.93     14.05 o 
   1   2   9      300.54      310.89      4.85 o 
   2   2   9      818.59      801.76     13.30 o 
   3   2   9       23.73       19.96      0.51 o 
   4   2   9      205.01      206.57      2.87 o 
   5   2   9       27.96       30.33      1.40 o 
   6   2   9        0.66        0.20      0.18 o 
   0   3   9      497.22      540.86      6.79 o 
   1   3   9      571.30      602.89      8.11 o 
   2   3   9      327.76      350.95      6.46 o 
   3   3   9       85.49       83.89      1.20 o 
   4   3   9      203.46      215.95      3.95 o 
   5   3   9        3.20        2.77      1.08 o 
   6   3   9        8.74        8.71      1.82 o 
   0   4   9      243.68      281.95      3.60 o 
   1   4   9      139.20      136.71      2.72 o 
   2   4   9       32.51       33.81      1.42 o 
   3   4   9      151.16      153.69      3.24 o 
   4   4   9      203.58      201.63      2.77 o 
   5   4   9        2.62        1.67      0.64 o 
   6   4   9        4.10        2.40      1.23 o 
   0   5   9      303.78      350.01      5.21 o 
   1   5   9       44.65       46.80      0.82 o 
   2   5   9       50.58       50.11      1.07 o 
   3   5   9       65.64       70.41      3.66 o 
   4   5   9       15.82       18.57      0.91 o 
   5   5   9       23.84       24.95      7.46 o 
   0   6   9       22.17       23.07      1.36 o 
   1   6   9       56.55       55.88      1.56 o 
   2   6   9      144.14      141.25      4.52 o 
   3   6   9      108.05      111.33      2.39 o 
   4   6   9       26.72       33.90      7.08 o 
   5   6   9        2.66        1.80      0.61 o 
   0   7   9        3.48        3.88      0.56 o 
   1   7   9       28.90       31.07      1.06 o 
   2   7   9       14.40       14.11      0.72 o 
   3   7   9       75.46       51.93     10.89 o 
   4   7   9       16.36       17.76      5.40 o 
   0   8   9      116.65      114.02      3.08 o 
   1   8   9       10.41       11.03      0.71 o 
   2   8   9        9.19        8.33      0.67 o 
   3   8   9       11.92       12.69      2.03 o 
   4   8   9        7.30        4.31      1.61 o 
   0   9   9        4.04        4.08      0.86 o 
   1   9   9       35.08       38.03      1.29 o 
   2   9   9       67.82       67.42      1.71 o 
   3   9   9       19.60       22.63      1.14 o 
   0  10   9       15.51       18.36      1.62 o 
   1  10   9       23.67       26.80      1.22 o 
   0   0  10      423.30      380.75      7.66 o 
   1   0  10      468.97      477.47      8.16 o 
   2   0  10       70.24       77.48      1.54 o 
   3   0  10        7.34        9.31      0.48 o 
   4   0  10        0.08        0.00      0.14 o 
   5   0  10       27.90       27.58      1.29 o 
   6   0  10       12.35       12.31      1.03 o 
   0   1  10        7.99        9.54      0.46 o 
   1   1  10      158.62      170.92      2.26 o 
   2   1  10      102.66      112.12      2.71 o 
   3   1  10       58.44       57.98      0.98 o 
   4   1  10       17.37       18.74      0.59 o 
   5   1  10       18.58       19.01      1.14 o 
   6   1  10        0.31        0.18      0.14 o 
   0   2  10      399.79      371.65      5.51 o 
   1   2  10      859.32      904.32     14.59 o 
   2   2  10      362.78      353.11      4.35 o 
   3   2  10      195.91      193.89      2.59 o 
   4   2  10       90.75       90.88      1.77 o 
   5   2  10       47.01       48.78      2.80 o 
   6   2  10        4.65        2.54      0.66 o 
   0   3  10       17.03       22.21      0.60 o 
   1   3  10      126.38      129.55      1.89 o 
   2   3  10       98.32       89.25      1.29 o 
   3   3  10       46.05       47.20      0.99 o 
   4   3  10       32.57       26.39      0.71 o 
   5   3  10        7.39        6.69      0.65 o 
   6   3  10        0.82        0.35      0.16 o 
   0   4  10       44.23       44.79      0.88 o 
   1   4  10       38.44       41.63      0.97 o 
   2   4  10       21.68       22.32      0.59 o 
   3   4  10      171.77      176.77      2.86 o 
   4   4  10      165.80      189.66      4.09 o 
   5   4  10        4.04        2.24      0.49 o 
   6   4  10        3.43        2.27      0.66 o 
   0   5  10       13.96       16.96      0.69 o 
   1   5  10       97.51      104.53      1.89 o 
   2   5  10       43.81       43.21      2.12 o 
   3   5  10       74.56       69.37      2.70 o 
   4   5  10      133.46      144.62     33.76 o 
   5   5  10        1.28        0.48      0.31 o 
   0   6  10       95.68       97.79      2.75 o 
   1   6  10        6.92        7.58      0.50 o 
   2   6  10       21.24       19.61      0.82 o 
   3   6  10       20.31       22.42      0.86 o 
   4   6  10       18.27       23.10      5.77 o 
   5   6  10        0.84        1.02      0.72 o 
   0   7  10        1.77        0.38      0.30 o 
   1   7  10       14.45       11.36      0.92 o 
   2   7  10       41.98       40.65      2.23 o 
   3   7  10       73.26       52.20     10.50 o 
   4   7  10        5.37        3.70      1.71 o 
   0   8  10        3.60        1.98      0.70 o 
   1   8  10       31.13       32.58      1.07 o 
   2   8  10       62.23       63.24      1.65 o 
   3   8  10        4.10        1.77      0.65 o 
   0   9  10       26.03       25.42      1.54 o 
   1   9  10        2.16        1.89      0.63 o 
   2   9  10       17.68       19.96      1.07 o 
   0  10  10       30.99       29.03      1.77 o 
   1   0  11      918.92      973.36     14.04 o 
   2   0  11        0.34        0.31      0.27 o 
   3   0  11      114.90      117.08      2.43 o 
   4   0  11        0.01        0.00      0.14 o 
   5   0  11        5.27        4.73      0.67 o 
   6   0  11        0.61        0.00      0.20 o 
   0   1  11       17.73       20.73      0.63 o 
   1   1  11      631.65      605.05      7.28 o 
   2   1  11      265.16      281.46      3.95 o 
   3   1  11       41.21       46.13      0.86 o 
   4   1  11       48.44       50.55      1.57 o 
   5   1  11       71.61       75.84      2.09 o 
   6   1  11        0.39        0.21      0.21 o 
   0   2  11       25.42       31.66      0.71 o 
   1   2  11       53.10       66.58      1.20 o 
   2   2  11       46.09       48.42      0.79 o 
   3   2  11      116.88      114.05      1.68 o 
   4   2  11        2.24        0.96      0.46 o 
   5   2  11       25.06       22.70      1.07 o 
   6   2  11        1.56        0.80      0.40 o 
   0   3  11      180.61      184.43      2.63 o 
   1   3  11       56.22       52.60      0.93 o 
   2   3  11      190.73      181.58      2.78 o 
   3   3  11       76.91       72.53      2.19 o 
   4   3  11       99.20      102.99      2.00 o 
   5   3  11       17.99       17.85      1.21 o 
   6   3  11        9.01       10.78      0.79 o 
   0   4  11       60.62       62.57      1.41 o 
   1   4  11       10.40       11.57      0.42 o 
   2   4  11       32.95       36.63      1.03 o 
   3   4  11       41.35       39.72      1.02 o 
   4   4  11       73.35       75.18      2.13 o 
   5   4  11        1.61        0.77      0.26 o 
   0   5  11       20.36       24.34      0.89 o 
   1   5  11       26.10       26.75      0.62 o 
   2   5  11      100.28       96.28      1.64 o 
   3   5  11      323.96      341.79      6.22 o 
   4   5  11       49.62       53.53     10.44 o 
   5   5  11        8.76        9.87      3.99 o 
   0   6  11       19.54       32.86      1.71 o 
   1   6  11       18.64       21.02      0.87 o 
   2   6  11       65.11       64.73      1.35 o 
   3   6  11       35.42       32.25      3.30 o 
   4   6  11        6.45        6.22      2.14 o 
   5   6  11        4.90        3.61      1.68 o 
   0   7  11      186.29      176.75      3.83 o 
   1   7  11       13.98       14.26      0.68 o 
   2   7  11       27.57       27.80      1.11 o 
   3   7  11       32.03       35.74      1.74 o 
   4   7  11        5.54        5.70      3.29 o 
   0   8  11       46.14       47.52      1.87 o 
   1   8  11        1.90        2.67      0.52 o 
   2   8  11        7.19        7.91      1.01 o 
   3   8  11       53.88       52.78      2.07 o 
   0   9  11        4.48        3.87      0.90 o 
   1   9  11        2.41        3.70      0.62 o 
   2   9  11       28.73       31.82      1.24 o 
   0   0  12        0.15        0.29      0.30 o 
   1   0  12       72.63       87.74      1.62 o 
   2   0  12      292.45      310.90      6.83 o 
   3   0  12       16.29       12.91      0.69 o 
   5   0  12       30.74       28.74      1.28 o 
   6   0  12        0.49        0.24      0.20 o 
   0   1  12      594.92      576.90      7.66 o 
   1   1  12        5.31        7.11      0.35 o 
   2   1  12       85.59       92.50      1.61 o 
   3   1  12        3.00        2.78      0.27 o 
   4   1  12      117.99      119.72      2.85 o 
   5   1  12       17.50       20.53      0.96 o 
   6   1  12       10.19       11.29      1.59 o 
   0   2  12      173.02      175.51      2.51 o 
   1   2  12       28.71       30.60      0.59 o 
   2   2  12       42.34       46.65      0.81 o 
   3   2  12       62.68       67.05      1.34 o 
   4   2  12       30.92       34.94      1.21 o 
   5   2  12        2.75        2.40      1.16 o 
   6   2  12        3.19        0.87      0.58 o 
   0   3  12        0.98        1.61      0.29 o 
   1   3  12       11.76       14.68      0.43 o 
   2   3  12      279.50      294.13      3.82 o 
   3   3  12      524.69      503.23      7.83 o 
   4   3  12      104.52      112.86      2.51 o 
   5   3  12        1.15        0.40      0.23 o 
   6   3  12        0.77        0.30      0.26 o 
   0   4  12        2.85        2.75      0.32 o 
   1   4  12        3.40        3.08      0.34 o 
   2   4  12      201.87      200.45      4.33 o 
   3   4  12      825.04      854.52     14.84 o 
   4   4  12        8.78        9.73      0.61 o 
   5   4  12        5.61        5.13      1.06 o 
   0   5  12        4.05        3.78      0.49 o 
   1   5  12       12.39       11.49      0.62 o 
   2   5  12      366.38      361.20      5.33 o 
   3   5  12       40.12       43.36      1.09 o 
   4   5  12       50.10       52.80     10.34 o 
   5   5  12        5.81        6.68      0.76 o 
   0   6  12       28.51       29.94      1.43 o 
   1   6  12        5.30        5.35      0.50 o 
   2   6  12       58.40       59.64      1.30 o 
   3   6  12        3.92        2.32      0.68 o 
   4   6  12       43.06       42.99      8.29 o 
   0   7  12       27.68       26.59      1.14 o 
   1   7  12       25.84       26.42      0.90 o 
   2   7  12        2.47        3.00      0.70 o 
   3   7  12       52.75       58.04      1.65 o 
   4   7  12        0.93        0.44      0.44 o 
   0   8  12       42.90       39.61      2.42 o 
   1   8  12       26.31       26.46      1.77 o 
   2   8  12       33.67       39.03      1.55 o 
   3   8  12        6.53        6.36      0.78 o 
   0   9  12        2.38        0.99      0.78 o 
   1   9  12       17.03       16.23      1.02 o 
   2   9  12        4.92        3.02      0.93 o 
   1   0  13      256.64      250.26      3.81 o 
   2   0  13      108.33      107.73      2.12 o 
   3   0  13      124.33      137.99      3.19 o 
   4   0  13        7.30        3.91      1.58 o 
   5   0  13        2.60        0.94      0.67 o 
   6   0  13        0.39        0.31      0.22 o 
   0   1  13      335.62      354.99      5.21 o 
   1   1  13      129.26      140.05      1.99 o 
   2   1  13       22.96       36.20      0.72 o 
   3   1  13       17.30       16.26      0.57 o 
   4   1  13       79.06       82.34      2.15 o 
   5   1  13        6.21        4.53      2.05 o 
   6   1  13        6.14        1.64      1.02 o 
   0   2  13        0.00        0.04      0.28 o 
   1   2  13       29.35       25.47      0.61 o 
   2   2  13       66.48       69.02      1.21 o 
   3   2  13       20.35       21.78      0.60 o 
   4   2  13       36.69       35.76      1.26 o 
   5   2  13       25.19       27.94      1.32 o 
   6   2  13        1.17        0.25      0.24 o 
   0   3  13        5.23        6.63      0.49 o 
   1   3  13      179.73      190.04      2.53 o 
   2   3  13       72.33       78.11      1.17 o 
   3   3  13      127.70      128.45      2.61 o 
   4   3  13        3.34        4.08      0.61 o 
   5   3  13        2.89        2.41      1.37 o 
   0   4  13       67.81       75.51      1.72 o 
   1   4  13       26.52       24.60      0.63 o 
   2   4  13      143.50      136.54      2.24 o 
   3   4  13        3.32        3.77      0.46 o 
   4   4  13        0.14        0.00      0.16 o 
   5   4  13       16.18       20.55      1.13 o 
   0   5  13       43.05       45.41      1.41 o 
   1   5  13       57.44       64.83      2.71 o 
   2   5  13      129.65      126.67      1.84 o 
   3   5  13       14.95       16.46      0.68 o 
   4   5  13       27.67       28.70      7.60 o 
   5   5  13        2.00        1.29      1.29 o 
   0   6  13      178.34      190.19      5.28 o 
   1   6  13       24.14       19.68      0.96 o 
   2   6  13       20.97       20.81      0.79 o 
   3   6  13       14.29       11.10      2.25 o 
   4   6  13        2.51        1.57      0.44 o 
   0   7  13       16.88       16.02      1.21 o 
   1   7  13        3.05        3.48      0.56 o 
   2   7  13        0.78        0.89      0.38 o 
   3   7  13       13.46       14.80      0.99 o 
   4   7  13        2.14        1.18      1.17 o 
   0   8  13        5.29        4.60      1.03 o 
   1   8  13        8.21        8.16      0.92 o 
   2   8  13       57.07       73.18      2.84 o 
   3   8  13       23.55       25.82      1.23 o 
   0   9  13        0.25        0.00      0.99 o 
   1   9  13        3.17        3.67      0.88 o 
   0   0  14      180.08      178.39      4.22 o 
   1   0  14        5.01        5.58      0.46 o 
   2   0  14       90.33       89.31      1.90 o 
   3   0  14       48.86       46.78      4.53 o 
   5   0  14       22.80       19.66      3.29 o 
   6   0  14       27.42       30.10      1.70 o 
   0   1  14       96.39       84.89      1.68 o 
   1   1  14       44.53       38.16      0.79 o 
   2   1  14       19.60       20.64      0.86 o 
   3   1  14       45.06       42.21      1.02 o 
   4   1  14       18.94       21.02      0.93 o 
   5   1  14        3.85        1.47      0.58 o 
   0   2  14       61.81       51.63      1.24 o 
   1   2  14      257.61      265.68      3.01 o 
   2   2  14      200.99      202.23      2.62 o 
   3   2  14       21.83       18.64      0.70 o 
   4   2  14        4.94        3.21      1.94 o 
   5   2  14       39.09       42.52      1.86 o 
   0   3  14      176.54      193.50      3.85 o 
   1   3  14       34.04       35.44      0.73 o 
   2   3  14      207.82      223.21      3.30 o 
   3   3  14      101.34       97.27      4.25 o 
   4   3  14        7.71        6.40      2.44 o 
   5   3  14        1.21        0.15      0.23 o 
   0   4  14       37.73       41.28      1.26 o 
   1   4  14       69.76       74.47      1.20 o 
   2   4  14      306.74      302.17      4.31 o 
   3   4  14        2.09        0.68      0.24 o 
   4   4  14      111.89      123.09      3.00 o 
   5   4  14       12.15       11.48      0.82 o 
   0   5  14        0.50        0.50      0.42 o 
   1   5  14       12.97       13.91      0.66 o 
   2   5  14        7.50        8.93      0.94 o 
   3   5  14      152.63       83.42     24.89 o 
   4   5  14       19.51       25.02      7.07 o 
   5   5  14        0.96        0.47      0.43 o 
   0   6  14        3.95        2.43      0.78 o 
   1   6  14      116.19      113.24      2.21 o 
   2   6  14       48.03       48.72      7.64 o 
   3   6  14        6.49        3.44      0.76 o 
   4   6  14        1.21        0.35      0.32 o 
   0   7  14       47.03       47.59      1.86 o 
   1   7  14       14.70       12.97      0.91 o 
   2   7  14       11.50       12.02      1.53 o 
   3   7  14       13.85       19.49      1.29 o 
   0   8  14        0.78        0.00      0.39 o 
   1   8  14       41.92       45.33      1.83 o 
   2   8  14       14.48       15.65      1.46 o 
   0   9  14       18.72       19.53      1.93 o 
   1   0  15       40.98       34.98      1.16 o 
   2   0  15       16.99       19.94      0.93 o 
   3   0  15        6.08        7.38      0.87 o 
   4   0  15        0.01        0.00      0.21 o 
   0   1  15        0.07        0.51      0.36 o 
   1   1  15       14.06       14.76      0.54 o 
   2   1  15        9.63       11.66      0.55 o 
   3   1  15        5.22        7.57      0.54 o 
   4   1  15       49.25       42.71      1.85 o 
   5   1  15        5.70        5.72      0.94 o 
   0   2  15      137.81      140.16      2.50 o 
   1   2  15      159.46      182.62      2.33 o 
   2   2  15       35.05       38.22      0.86 o 
   3   2  15       34.54       37.27      1.31 o 
   4   2  15       12.21       12.99      0.84 o 
   5   2  15       17.12       18.63      0.89 o 
   0   3  15       12.23       14.84      0.80 o 
   1   3  15      149.07      147.49      1.87 o 
   2   3  15       16.61       17.40      1.27 o 
   3   3  15        0.60        0.22      0.24 o 
   4   3  15       26.37       27.89      1.42 o 
   5   3  15       20.56       24.50      1.31 o 
   0   4  15       33.95       34.25      1.17 o 
   1   4  15      149.82      150.07      2.19 o 
   2   4  15       67.59       67.21      1.28 o 
   3   4  15       24.62       28.43      0.99 o 
   4   4  15       23.89       23.49      1.41 o 
   5   4  15       31.51       37.99      2.69 o 
   0   5  15        9.30        8.68      0.77 o 
   1   5  15       71.39       70.03      1.86 o 
   2   5  15       24.91       28.62      1.43 o 
   3   5  15        4.32        2.37      0.95 o 
   4   5  15       34.12       40.54     11.38 o 
   0   6  15        9.48       11.79      1.17 o 
   1   6  15        4.57        6.48      0.86 o 
   2   6  15       82.20       89.22      2.18 o 
   3   6  15        3.04        1.97      0.66 o 
   4   6  15       22.63       26.34      6.34 o 
   0   7  15        0.39        0.23      0.43 o 
   1   7  15       28.57       25.17      1.56 o 
   2   7  15        3.75        5.15      0.99 o 
   3   7  15        4.93        6.24      0.80 o 
   0   8  15        0.31        0.43      0.54 o 
   1   8  15        0.24        0.01      0.41 o 
   2   8  15        4.30        5.53      0.98 o 
   0   0  16       11.35       11.66      0.99 o 
   1   0  16       46.90       40.88      1.50 o 
   2   0  16      168.37      101.98      5.67 o 
   3   0  16        3.72        2.10      1.36 o 
   4   0  16        3.37        0.48      1.16 o 
   5   0  16       12.17       11.30      3.51 o 
   0   1  16       98.68      112.21      2.37 o 
   1   1  16      124.80      140.64      4.45 o 
   2   1  16       75.58       69.58      4.19 o 
   3   1  16       99.49      101.51      2.67 o 
   4   1  16       37.46       35.76      2.04 o 
   5   1  16        2.84        2.36      1.94 o 
   0   2  16      147.17      154.09      3.85 o 
   1   2  16      130.84      133.85      1.95 o 
   2   2  16       38.53       37.42      0.94 o 
   3   2  16        1.30        0.59      0.45 o 
   4   2  16        4.15        1.58      0.91 o 
   5   2  16        4.53        2.39      1.42 o 
   0   3  16       49.27       63.55      1.64 o 
   1   3  16      191.86      200.68      2.59 o 
   2   3  16       22.88       25.00      2.21 o 
   3   3  16       22.04       23.43      1.05 o 
   4   3  16       38.77       40.96      2.06 o 
   5   3  16       36.85       43.60      1.81 o 
   0   4  16        8.05        6.79      0.69 o 
   1   4  16      113.54      119.83      1.84 o 
   2   4  16       56.67       61.09      1.36 o 
   3   4  16        7.78        8.25      3.28 o 
   4   4  16       34.44       35.23      1.35 o 
   0   5  16       47.37       50.87      1.60 o 
   1   5  16       49.96       49.13      1.13 o 
   2   5  16        7.98        8.56      2.74 o 
   3   5  16       28.50       12.26      4.45 o 
   4   5  16        4.40        0.95      0.63 o 
   0   6  16        3.91        2.24      1.14 o 
   1   6  16       39.02       48.01     10.81 o 
   2   6  16       55.91       67.22     13.01 o 
   3   6  16        0.47        0.20      0.28 o 
   0   7  16       25.61       29.59      1.80 o 
   1   7  16       22.02       21.97      1.12 o 
   2   7  16       25.04       24.08      1.18 o 
   3   7  16        7.51        8.22      1.16 o 
   0   8  16        0.13        0.00      0.47 o 
   1   8  16        1.64        2.77      0.79 o 
   1   0  17       11.60       18.16      1.27 o 
   2   0  17       15.44       17.53      2.68 o 
   3   0  17       24.29       17.70      6.68 o 
   4   0  17       15.58       13.89      1.79 o 
   5   0  17       17.46       10.88      3.48 o 
   0   1  17      306.59      349.02      6.27 o 
   1   1  17      110.73      120.20      3.83 o 
   2   1  17        4.63        2.12      1.33 o 
   3   1  17       14.25        9.81      1.36 o 
   4   1  17        2.14        0.21      0.49 o 
   5   1  17        2.29        0.35      0.48 o 
   0   2  17        0.43        0.59      0.47 o 
   1   2  17       92.61       88.12      4.03 o 
   2   2  17       19.97       21.65      0.96 o 
   3   2  17       11.69       10.62      5.07 o 
   4   2  17        8.09        9.31      1.13 o 
   5   2  17        2.41        1.18      1.43 o 
   0   3  17       21.66       20.91      0.99 o 
   1   3  17      279.75      293.49      4.03 o 
   2   3  17       42.19       46.90      5.63 o 
   3   3  17       10.87        9.99      4.52 o 
   4   3  17        5.47        7.84      0.87 o 
   0   4  17        8.62        6.92      0.77 o 
   1   4  17       64.05       61.60      1.51 o 
   2   4  17      185.75      210.23     75.54 o 
   3   4  17       25.09       26.28      9.29 o 
   4   4  17       34.60       37.27      1.47 o 
   0   5  17       13.50       10.19      1.06 o 
   1   5  17       12.29        5.31      1.92 o 
   2   5  17       76.71       38.34     11.23 o 
   3   5  17       22.83       11.18      4.48 o 
   4   5  17        6.40        5.87      2.48 o 
   0   6  17       28.82       15.57      8.35 o 
   1   6  17       23.97       14.50      5.58 o 
   2   6  17       12.72       11.69      3.75 o 
   3   6  17        1.16        0.51      0.46 o 
   0   7  17        4.28        3.33      2.07 o 
   1   7  17        6.22        5.04      0.73 o 
   2   7  17        1.03        1.13      0.51 o 
   0   8  17        0.29        0.46      0.93 o 
   1   0  18        0.03        0.00      0.13 o 
   2   0  18        0.01        0.00      0.16 o 
   3   0  18        1.53        0.06      0.21 o 
   4   0  18        5.17        0.29      0.99 o 
   5   0  18        2.43        0.00      0.33 o 
   0   1  18        0.09        1.87      0.73 o 
   1   1  18       28.50       32.46      3.27 o 
   2   1  18       29.09       32.85      1.63 o 
   3   1  18        3.64        0.74      0.70 o 
   4   1  18       14.42       16.61      1.07 o 
   0   2  18       12.29       14.90      1.28 o 
   1   2  18       26.90       33.58      2.14 o 
   2   2  18       24.04       24.22      1.21 o 
   3   2  18       16.85       15.49      6.27 o 
   4   2  18        4.94        4.76      2.59 o 
   0   3  18       47.88       58.92      1.81 o 
   1   3  18        8.62        7.85      1.34 o 
   2   3  18        3.25        3.04      1.32 o 
   3   3  18       11.20        8.99      3.98 o 
   4   3  18        7.66        9.17      3.17 o 
   0   4  18       32.41       19.17      7.23 o 
   1   4  18        3.36        0.92      0.53 o 
   2   4  18        9.33        4.22      1.91 o 
   3   4  18       21.01       24.32      8.92 o 
   4   4  18        1.86        1.18      1.04 o 
   0   5  18        0.13        0.00      0.28 o 
   1   5  18        6.99        3.15      1.71 o 
   2   5  18        2.30        1.11      0.78 o 
   3   5  18        3.16        0.50      0.45 o 
   0   6  18        6.82        2.80      2.23 o 
   1   6  18        2.97        0.46      0.63 o 
   2   6  18       42.85       41.44      7.87 o 
   3   6  18        1.29        0.69      0.55 o 
   0   7  18       22.58       24.93      1.74 o 
   1   7  18       18.44       19.88      1.13 o 
   1   0  19        0.56        0.00      0.16 o 
   2   0  19        0.18        0.00      0.16 o 
   4   0  19       13.23        0.69      1.50 o 
   0   1  19      292.01      327.97      9.12 o 
   1   1  19       64.94       70.04      2.28 o 
   2   1  19        9.28        9.84      1.62 o 
   3   1  19       32.75       29.74      4.38 o 
   4   1  19        2.30        0.45      1.09 o 
   0   2  19      345.65      390.58     10.05 o 
   1   2  19       50.17       55.90      2.04 o 
   2   2  19       45.05       47.90     19.36 o 
   3   2  19        3.73        6.10      3.36 o 
   4   2  19        1.77        0.17      0.28 o 
   0   3  19       14.38        5.08      3.93 o 
   1   3  19       98.88      102.52     37.09 o 
   2   3  19        9.91       11.26      5.10 o 
   3   3  19        5.27        5.20      2.93 o 
   4   3  19        0.38        0.04      0.17 o 
   0   4  19        0.35        0.08      0.24 o 
   1   4  19        2.92        0.91      0.56 o 
   2   4  19       24.96       10.63      4.63 o 
   3   4  19       18.53       23.66      7.18 o 
   0   5  19        1.24        1.10      0.86 o 
   1   5  19       73.65       32.90     15.29 o 
   2   5  19       24.16       13.39      5.58 o 
   3   5  19        5.18        1.73      1.09 o 
   0   6  19        8.33        3.54      2.62 o 
   1   6  19        4.06        1.97      1.05 o 
   2   6  19        6.07        3.29      2.39 o 
   0   7  19        3.89        5.70      1.30 o 
   1   0  20        5.06        6.45      1.43 o 
   2   0  20       17.82       17.12      2.07 o 
   3   0  20        4.40        0.87      2.01 o 
   4   0  20        0.75        0.14      0.30 o 
   0   1  20      147.02      195.27      6.34 o 
   1   1  20        1.72        0.20      0.26 o 
   2   1  20        9.08       10.48      0.93 o 
   3   1  20       11.27       11.17      1.02 o 
   4   1  20        0.60        0.00      0.19 o 
   0   2  20       78.56       91.16      3.53 o 
   1   2  20       90.06      115.26     38.98 o 
   2   2  20       39.48       42.10     17.90 o 
   3   2  20        1.32        0.16      0.30 o 
   4   2  20        1.90        0.17      0.30 o 
   0   3  20       75.32       22.63     16.12 o 
   1   3  20       42.07       50.27     18.75 o 
   2   3  20       16.51       17.29      7.73 o 
   3   3  20        3.04        0.32      0.67 o 
   0   4  20        5.83        1.97      1.89 o 
   1   4  20       16.73        6.79      3.14 o 
   2   4  20        2.40        0.67      0.40 o 
   3   4  20        4.21        3.69      1.19 o 
   0   5  20        0.01        0.28      0.33 o 
   1   5  20        4.27        1.17      1.00 o 
   2   5  20        1.28        0.26      0.31 o 
   0   6  20        1.98        1.48      1.01 o 
   1   6  20       54.94       30.47     14.31 o 
   2   0  21        3.81        0.19      0.73 o 
   0   1  21        5.52        1.66      1.91 o 
   1   1  21       83.10       99.76      3.41 o 
   2   1  21       20.46       19.65      1.41 o 
   3   1  21        1.73        0.60      0.58 o 
   0   2  21        0.05        0.11      0.22 o 
   1   2  21       10.72       14.33      1.00 o 
   2   2  21        2.15        0.37      0.45 o 
   3   2  21        0.11        0.10      0.20 o 
   0   3  21      229.88       65.09     59.51 o 
   1   3  21        6.13        7.02      4.23 o 
   2   3  21        7.21        8.21      4.05 o 
   3   3  21        2.88        1.68      1.10 o 
   0   4  21        6.58        2.07      2.10 o 
   1   4  21        5.85        2.03      1.50 o 
   2   4  21       18.43       19.78      7.70 o 
   0   5  21        0.22        0.18      0.29 o 
   1   5  21       13.34        3.87      2.60 o 
   2   5  21        4.79        1.59      1.46 o 
   0   0  22        0.08        0.00      0.27 o 
   1   0  22        1.46        0.04      0.51 o 
   2   0  22        9.66       11.79      2.07 o 
   3   0  22        0.36        0.00      0.20 o 
   0   1  22       69.44       84.76      3.55 o 
   1   1  22       30.66       42.55      2.18 o 
   2   1  22        3.20        0.97      0.63 o 
   3   1  22        3.05        0.52      0.36 o 
   0   2  22       14.76       20.40      1.67 o 
   1   2  22        8.73       11.45      0.97 o 
   2   2  22       21.73       20.79     10.60 o 
   3   2  22        6.41        9.14      5.32 o 
   0   3  22       20.16       12.01      5.33 o 
   1   3  22        7.96       10.50      4.77 o 
   2   3  22       11.15       11.08      5.65 o 
   0   4  22       10.31        4.11      4.17 o 
   1   4  22       11.02        4.60      2.83 o 
   2   4  22       12.14       10.05      3.92 o 
   0   5  22       40.08       17.36     12.99 o 
   1   5  22       12.05        3.95      2.65 o 
   2   0  23       16.69       18.44      2.41 o 
   0   1  23       90.38      109.73      5.82 o 
   1   1  23        5.00        5.12      2.68 o 
   2   1  23        4.67        3.84      2.38 o 
   0   2  23        0.79        1.12      0.64 o 
   1   2  23       39.90       51.36      2.30 o 
   2   2  23        3.12        0.46      0.57 o 
   0   3  23       13.20       16.91      1.60 o 
   1   3  23        3.28        1.96      1.61 o 
   2   3  23        2.28        0.87      0.84 o 
   0   4  23       14.04        5.43      4.70 o 
   1   4  23       11.90        3.46      2.70 o 
   0   0  24       19.71       19.56      3.63 o 
   1   0  24       23.21       27.68      4.07 o 
   2   0  24        9.43       14.73      2.34 o 
   0   1  24       29.32       37.54      3.13 o 
   1   1  24       13.14       15.98      1.34 o 
   0   2  24        5.44        5.34      1.19 o 
   1   2  24       36.49       42.72      2.12 o 
   0   3  24        3.29        1.31      0.59 o 
                                                 
